# Supplementary material for: Heterogeneity and Breadth of Host Antibody Response to KSHV Infection Demonstrated by Systematic Analysis of the KSHV Proteome
Source: PLoS Pathog. 2014 Mar 27;10(3):e1004046. doi: 10.1371/journal.ppat.1004046 (PMC3968157; doi:10.1371/journal.ppat.1004046)
Supplement: Table S1 — KSHV ORF clones, purified protein, and transfected cell lines produced in connection with this study. (XLSX) [file ppat.1004046.s001.xlsx]

## Sheet: Table 1 supplemetary
ORF	aa	product	expression	DNA source	clones	baculovirus	E.coli	HEK-293
K1	289	Signaling molecule K ITAM-signaling (KIS)	Early	ND
ORF4	550	Complement control protein (KCP)	Late	library	x	x		x
ORF6	1133	Major single-stranded DNA binding protein	Early	library	x	x		x
ORF7	695	Processing and transport protein (ICP18.5)	Early	library	x	x		x
ORF8	845	Glycoprotein B (gB)	Late	library	x			x
ORF9	1012	DNA polymerase	Early	library	x	x		x
ORF10	418	Herpesvirus dUTPase homolog	Early	library	x	x		x
ORF11	407	Tegument protein	Early	library	x			x
K2	204	Viral interleukin-6 (vIL-6)	Latent	library	x		x	x
ORF2	210	Dihydrofolate reductase (DHFR)	Early	library	x	x		x
K3	333	Modulator of immune recognition 1 (vMIR1)	Early	library	x	x		x
ORF70	337	Thymidylate synthase (TS)	Early	library	x	x		x
K4	94	Macrophage inflammatory protein-II (vMIP-II; vCCL-2)	Early	library	x	x		x
K4.1	113.667	vMIP-III; vCCL-3	Early	library	x		x	x
K4.2	181.667	pERP-1 binding protein	Immediate-early	library	x		x	x
K5	256	vMIR2	Early	library	x	x		x
K6	95	vMIP-I; vCCL-1	Early	library	x	x		x
K7	126	Viral inhibitor of apoptosis (vIAP)	Early	library	x	x		x
ORF16	175	Viral B-cell-lymphoma 2 (v-Bcl-2)	Early	library	x	x		x
ORF17	553	Capsid assembly protein, protease	Early	library	x		x	x
ORF18	257	HHV-5 UL79 homolog	Late	genomic	x	x		x
ORF19	549	Virion/Tegument protein	Early	genomic	x	x	x	x
ORF20	320	Herpesvirus UL24 homolog	Late	genomic	x	x		x
ORF21	580	Thymidine kinase (TK)	Early	genomic	x	x		x
ORF22	730	Glycoprotein H (gH)	Late	genomic	x	x		x
ORF23	404	Tegument protein	Late	genomic	x	x		x
ORF24	752	HHV-5 UL87 homolog	Late	genomic	x			x
ORF25	1376	Major capsid protein	Late	genomic	x	x		x
ORF26	305	Minor capsid protein	Late	genomic	x	x	x	x
ORF27	290	Tegument protein	Late	genomic	x	x		x
ORF28	102	HVS homologous glycoprotein	Late	genomic	x	x		x
ORF29	687	DNA packaging protein, terminase	Early	genomic*	x	x		x
ORF30	77	HHV-5 UL91 homolog	Late	genomic	x	x		x
ORF31	224	HHV-5 UL92 homolog	Early	genomic	x	x		x
ORF32	454	Tegument protein	Late	genomic	x	x		x
ORF33	312	Tegument protein	Late	genomic	x	x		x
ORF34	327	Serine protein kinase	Late	genomic	x	x		x
ORF35	150	dexyribonuclease (SOx)	Late	genomic	x	x		x
ORF36	444	Serine protein kinase, phosphotransferase	Early	genomic	x	x		x
ORF37	486	Alkaline DNA-exonuclease shutoff and exonuclease (SOx)	Early	genomic	x	x		x
ORF38	61	Myristylated Tegument protein	Late	genomic	x	x		x
ORF39	400	Glycoprotein M (gM), integral membrane protein	Late	genomic	x			x
ORF40	457	DNA helicase-primase complex component	Early	genomic	x	x		x
ORF41	205	DNA helicase-primase complex component	Early	genomic	x	x		x
ORF42	278	Tegument protein	Late	genomic	x	x		x
ORF43	605	Minor capsid protein	Late	genomic	x	x		x
ORF44	788	DNA replication protein (helicase/primase subunit)	Early	genomic	x	x		x
ORF45	407	KSHV-immediate-early-2 (KIE-2)	Immediate-early	genomic	x	x		x
ORF46	255	Uracil DNA glucosidase	Early	genomic	x	x		x
ORF47	167	Glycoprotein L (gL)	Late	genomic	x			x
ORF48	402	Herpesvirus protein of unknown function (DUF832)	Immediate-early	genomic	x	x		x
ORF49	302	Herpesvirus BBRF1 homolog	Early	genomic	x	x		x
ORF50	631	Replication and transcription activator (RTA)	Immediate-early	genomic	x	x		x
K8	239	K-basic leucin zipper/replication-associated protein (K-bZIP/RAP)	Immediate-early	genomic*	x	x	x	x
K8.1	228	Glycoprotein	Late	genomic	x	x	x
K8.1b	167	Glycoprotein	Late	genomic	x	x		x
ORF52	131	Herpesvirus BLRF2 homolog	Late	library	x	x		x
ORF53	110	Envelope glycoprotein	Late	library	x	x		x
ORF54	318	dUTPase homologue	Early	library	x	x		x
ORF55	227	Herpesvirus U44 homolog	Late	library	x	x		x
ORF56	843	DNA replication protein (helicase/primase subunit)	Early	library	x			x
ORF57	275	Immediate-early protein (MTA)	Early	genomic*	x		x	x
K9	449	vIRF-1	Early	library	x		x	x
K10	696	vIRF-4	Early	library	x			x
K10.5	566	vIRF-3; latency-associated nuclear antigen-2 (LANA-2)	Latent	genomic*	x	x	x	x
K11	467	vIRF-2	Early	genomic*	x	x	x	x
ORF58	357	Herpesvirus BMRF2 homolog	Late	library	x			x
ORF59	396	DNA polymerase processivity factor (PF-8)	Early	library	x	x		x
ORF60	305	Ribonucleotide reductase small subunit homologue	Early	library	x	x		x
ORF61	792	Ribonucleotide reductase large subunit homologue	Early	library	x	x		x
ORF62	331	Capsid assembly and DNA maturation protein	Late	library	x	x		x
ORF63	928	Tegument protein	Late	library	x	x		x
ORF64	2635	Large tegument protein	Late	synthetic	x			x
ORF65	170	Capsid protein	Late	genomic	x		x	x
ORF66	429	Herpesvirus UL49 homolog	Early	genomic	x			x
ORF67	271	Tegument protein	Late	genomic	x			x
ORF67.5	86	Herpesvirus UL33-like protein	Late	genomic	x	x		x
ORF68	545	Major envelope glycoprotein	Late	genomic	x	x		x
ORF69	225	Herpesvirus UL31 homolog	Early	genomic	x	x		x
K12	60	Kaposin (virus structure protein, T0.7)	Latent	genomic	x		x	x
K13	188	FLICE-inhibitory protein cellular homologue (vFLIP)	Latent	genomic	x	x		x
ORF72	257	Viral cyclin (v-cyc)	Latent	genomic	x	x	x	x
ORF73	1162	Latency associated nuclear antigen 1 (LANA-1)	Latent	genomic	x	x		x
K14	348	Ox-2 membrane-glycoprotein homologue (vOx-2)	Early	library	x	x		x
ORF74	342	Viral G protein coupled receptor (vGPCR)	Early	library	x			x
ORF75	1296	Tegument protein, phosphoribosylfor-mylglycineamide amidotransferase homologue (FGARAT)	Late	synthetic	x			x
K15	100	Latency-associated membrane protein (LAMP)	Early	ND
genomic=amplified from BCBL-1 genomic DNA
*=generated by overlap PCR due to splicing of gene
library= obtained trough the NIH AIDS Reagent Program, Division of AIDS, NIAID, NIH, from Dr. Patrick Moore and Dr. Yuan Chang
clones= entry, mammalian expression, and lentiviral clones avaialble
baculovirus= baculovirus-derived protein purified
E.Coli= E.Coli-derived protein purified
HEK-293= mammalian cell stably transfected
